# Supplementary material for: Antimicrobial Use in Brazilian Swine Herds: Assessment of Use and Reduction Examples
Source: Microorganisms. 2021 Apr 20;9(4):881. doi: 10.3390/microorganisms9040881 (PMC8074920; doi:10.3390/microorganisms9040881)
Supplement: Supplementary file 1 [file microorganisms-09-00881-s001.zip]

Archive with 4 entries (4 files):
- Figure S2.tif
- Supl_Mat_Table S1.pdf
- Supl_Mat_Table S2.pdf
- Figure S1.tif
